# Supplementary material for: Transferability of ISSR, SCoT and SSR Markers for Chrysanthemum × Morifolium Ramat and Genetic Relationships Among Commercial Russian Cultivars
Source: Plants (Basel). 2021 Jun 27;10(7):1302. doi: 10.3390/plants10071302 (PMC8309030; doi:10.3390/plants10071302)
Supplement: Supplementary file 1 [file plants-10-01302-s001.zip]

Archive with 3 entries (3 files):
- All gel pictures.pdf
- Suppl fig. Typical inflorescences.pdf
- Suppl Tab1 - Collection phenotype data.xlsx
